# Supplementary material for: Comparative Analysis of Mechanistic and Correlative Models for Global and Bhutan-Specific Suitability of Parthenium Weed and Vulnerability of Agriculture in Bhutan
Source: Plants (Basel). 2024 Dec 30;14(1):83. doi: 10.3390/plants14010083 (PMC11722948; doi:10.3390/plants14010083)
Supplement: Supplementary file 1 [file plants-14-00083-s001.zip]

Archive with 1 entries (1 files):
- plants-3362206-supplementary.pdf
